# Supplementary material for: Population genomic and evolutionary modelling analyses reveal a single major QTL for ivermectin drug resistance in the pathogenic nematode, Haemonchus contortus
Source: BMC Genomics. 2019 Mar 15;20:218. doi: 10.1186/s12864-019-5592-6 (PMC6420744; doi:10.1186/s12864-019-5592-6)
Supplement: Supplementary file 12 — Table S1. Sample sequencing data archived at European Nucleotide Archive repository under the study accession PRJEB2353. (XLSX 12 kb) [file 12864_2019_5592_MOESM12_ESM.xlsx]

## Sheet: Sheet1
Table S1. Sample sequencing data archived at European Nucleotide Archive repository under the study accession PRJEB2353
Sample name used in study1	Original sample name	Sample source	Sequencing platform	Read length	Lane Name	Sample name submitted to ENA	Sample accession	Seconday sample accession	Experiment accession	Run accession
MHco3(ISE)	MHco3_ISE_4742	50-60 mixed male and female worms	GAII	75PE	5764_1	MHco3_ISE_4742-sc-2010-12-07-1021156	SAMEA842639	ERS017688	ERX012639	ERR034113
MHco3(ISE)	MHco3_ISE_4742	50-60 mixed male and female worms	HiSeq	75PE	6514_1	MHco3_ISE_4742-sc-2010-12-07-1021156	SAMEA842639	ERS017688	ERX023101	ERR046039
MHco3(ISE)	MHco3_ISE_4742	50-60 mixed male and female worms	HiSeq	100PE	7756_1	MHco3_ISE_4742-sc-2010-12-07-1021156	SAMEA842639	ERS017688	ERX113315	ERR137297
MHco10(CAVR)	MHco10_CAVR_5016	50-60 mixed male and female worms	GAII	75PE	5764_3	MHco10_CAVR_5016-sc-2010-12-07-1021158	SAMEA842635	ERS017690	ERX012640	ERR034115
MHco10(CAVR)	MHco10_CAVR_5016	50-60 mixed male and female worms	HiSeq	75PE	6474_2	MHco10_CAVR_5016-sc-2010-12-07-1021158	SAMEA842635	ERS017690	ERX021964	ERR044856
MHco10(CAVR)	MHco10_CAVR_5016	50-60 mixed male and female worms	HiSeq	100PE	7756_3	MHco10_CAVR_5016-sc-2010-12-07-1021158	SAMEA842635	ERS017690	ERX113317	ERR137299
MHco4(WRS)	MHco4_WRS_5047	50-60 mixed male and female worms	GAII	75PE	5764_2	MHco4_WRS_5047-sc-2010-12-07-1021157	SAMEA842638	ERS017689	ERX012643	ERR034114
MHco4(WRS)	MHco4_WRS_5047	50-60 mixed male and female worms	HiSeq	75PE	6474_1	MHco4_WRS_5047-sc-2010-12-07-1021157	SAMEA842638	ERS017689	ERX021963	ERR044855
MHco4(WRS)	MHco4_WRS_5047	50-60 mixed male and female worms	HiSeq	100PE	7756_2	MHco4_WRS_5047-sc-2010-12-07-1021157	SAMEA842638	ERS017689	ERX113316	ERR137298
MHco3/10.BC4.noIVM	Hc_10_BC4_P2_5779_340285	25-30 mixed male and female worms	HiSeq	100PE	10394_2	Haemonchus_contortus_MHco3_10_BC4_P2__5779-sc-2013-07-09T16:18:37Z-1660680	SAMEA2160319	ERS323819	ERX324725	ERR351942
MHco3/10.BC4.noIVM	Hc_10_BC4_P2_5779_340285	25-30 mixed male and female worms	HiSeq	100PE	11114_2	Haemonchus_contortus_MHco3_10_BC4_P2__5779-sc-2013-07-09T16:18:37Z-1660680	SAMEA2160319	ERS323819	ERX369868	ERR403507
MHco3/10.BC4.noIVM	Hc_10_BC4_P2_5779_340285	25-30 mixed male and female worms	HiSeq	100PE	11114_3	Haemonchus_contortus_MHco3_10_BC4_P2__5779-sc-2013-07-09T16:18:37Z-1660680	SAMEA2160319	ERS323819	ERX369869	ERR403508
MHco3/4.BC4.noIVM	Hc_4_BC4_P2_5046_340285	25-30 mixed male and female worms	HiSeq	100PE	10394_1	Haemonchus_contortus_MHco3_4_BC4_P2__5046-sc-2013-07-09T16:18:30Z-1660679	SAMEA2163577	ERS323818	ERX324724	ERR351941
MHco3/4.BC4.noIVM	Hc_4_BC4_P2_5046_340285	25-30 mixed male and female worms	HiSeq	100PE	11114_1	Haemonchus_contortus_MHco3_4_BC4_P2__5046-sc-2013-07-09T16:18:30Z-1660679	SAMEA2163577	ERS323818	ERX369867	ERR403506
MHco3/10.BC4.IVM	MHco3_10_BC4_IVM	25-30 mixed male and female worms	GAII	75PE	5764_6	MHco3_10_BC4_IVM-sc-2010-12-07-1021160	SAMEA842637	ERS017692	ERX012642	ERR034117
MHco3/10.BC4.IVM	MHco3_10_BC4_IVM	25-30 mixed male and female worms	HiSeq	75PE	6642_1	MHco3_10_BC4_IVM-sc-2010-12-07-1021160	SAMEA842637	ERS017692	ERX026995	ERR049935
MHco3/10.BC4.IVM	MHco3_10_BC4_IVM	25-30 mixed male and female worms	HiSeq	100PE	7756_5	MHco3_10_BC4_IVM-sc-2010-12-07-1021160	SAMEA842637	ERS017692	ERX113319	ERR137301
MHco3/4.BC4.IVM	MHco3_4_BC4_IVM	25-30 mixed male and female worms	GAII	75PE	5764_5	MHco3_4_BC4_IVM-sc-2010-12-07-1021159	SAMEA842636	ERS017691	ERX012641	ERR034116
MHco3/4.BC4.IVM	MHco3_4_BC4_IVM	25-30 mixed male and female worms	HiSeq	75PE	6474_3	MHco3_4_BC4_IVM-sc-2010-12-07-1021159	SAMEA842636	ERS017691	ERX021965	ERR044857
MHco3/4.BC4.IVM	MHco3_4_BC4_IVM	25-30 mixed male and female worms	HiSeq	100PE	7756_4	MHco3_4_BC4_IVM-sc-2010-12-07-1021159	SAMEA842636	ERS017691	ERX113318	ERR137300
MHco3/4.BC4.IVM	MHco3_10_BC4_IVM	25-30 mixed male and female worms	HiSeq	75PE	6474_4	MHco3_10_BC4_IVM-sc-2010-12-07-1021160	SAMEA842637	ERS017692	ERX2550408	ERR2531979
MHco3/10.BC4.IVM.P3	Hc_10_BC4_S3_0_2IVM_2267_340285	60 female worms	HiSeq	100PE	10394_4	Haemonchus_contortus_MHco3_10_BC4_S3_0_2IVM_2267-sc-2013-07-09T16:18:54Z-1660682	SAMEA2148474	ERS323821	ERX324727	ERR351944
MHco3/10.BC4.IVM.P4	Hc_10BC4_S4_0_2IVM_2970_340285	60 female worms	HiSeq	100PE	10394_6	Haemonchus_contortus_MHco3_10_BC4_S4_0_2IVM_2970-sc-2013-07-09T16:19:09Z-1660684	SAMEA2161872	ERS323823	ERX324729	ERR351946
MHco3/4.BC4.IVM.P3	Hc_4_BC4_S3_0_2IVM_2313_340285	60 female worms	HiSeq	100PE	10394_3	Haemonchus_contortus_MHco3_4_BC4_S3_0_2IVM_2313-sc-2013-07-09T16:18:46Z-1660681	SAMEA2149120	ERS323820	ERX324726	ERR351943
MHco3/4.BC4.IVM.P4	Hc_4_BC4_S4_0_2IVM_2903_340285	60 female worms	HiSeq	100PE	10394_5	Haemonchus_contortus_MHco3_4_BC4_S4_0_2IVM_2903-sc-2013-07-09T16:19:02Z-1660683	SAMEA2161584	ERS323822	ERX324728	ERR351945
Samples with multiple run accessions represent sequencing of the same sample on multiple sequencing lanes. Data from these lanes were merged as described in the materials and methods.
